# Supplementary material for: The Impact of a Multi-Level Multi-Component Childhood Obesity Prevention Intervention on Healthy Food Availability, Sales, and Purchasing in a Low-Income Urban Area
Source: Int J Environ Res Public Health. 2017 Nov 10;14(11):1371. doi: 10.3390/ijerph14111371 (PMC5708010; doi:10.3390/ijerph14111371)
Supplement: Supplementary file 1 [file ijerph-14-01371-s001.zip]

Archive with 2 entries (2 files):
- ijerph-219186-supplementary-proof.docx
- ijerph-219186-supplementary-proof.pdf
